# Supplementary material for: Periodontitis induces skeletal muscle atrophy by increasing circulating levels of activin A
Source: Nat Commun. 2026 May 6;17:4063. doi: 10.1038/s41467-026-72766-1 (PMC13149552; doi:10.1038/s41467-026-72766-1)
Supplement: Supplementary file 6 — Source Data [file 41467_2026_72766_MOESM6_ESM.xlsx]

## Sheet: Figure 1
	Fig. 1b
	Day 0			Day7			Day14
	0.108	0.1235	0.1015	0.2475	0.239	0.223	0.271	0.249	0.3005
	Fig. 1c
		Ctrl											LIP
	Day 0	23.561	21.826	21.095	24.388	24.939	26.602	23.023	25.101	22.1	24.521	24.269	21.403	20.524	21.27	26.195	22.418	22.692	24.023	25.657	22.426	24.656	23.678	25.498
	Day7	23.925	25.083	24.884	24.552	24.165	26.641	24.108	25.193	23.81	25.607	25.354	22.627	23.135	23.544	25.106	21.988	21.732	23.108	25.612	22.837	25.751	23.484	24.932
	Day 14	25.093	26.538	26.567	25.03	26.161	27.027	25.866	27.284	26.444	28.128	25.637	24.608	25.647	25.786	24.762	22.641	23.027	24.696	25.089	23.657	27.717	25.266	26.005
	Fig. 1d
		Ctrl								LIP
	Day 0-7	30.17	34.37	35.05	32.97	34.55	33.41	35.8	32.42	49.46	35.8	38.87	34	38.05	29.88	38.12
	Day 7-14	30.93	36.03	38.82	33.76	35.62	36.97	35.26	30.04	53.97	36.9	31.65	37.91	38.3	36.21	37.32
	Fig. 1f
		Ctrl											LIP
	Day 0	31.1107	32.6812	33.0173	35.9357	41.6777	29.1031	32.9888	32.1461	36.1538	31.2181	31.9337	30.6686	32.1136	30.4607	36.7704	35.8551	38.6876	37.3142	29.5943	34.1702	32.7953	36.6501	32.0574
	Day 7	31.954	33.5606	33.9415	36.107	33.4782	30.9035	31.334	30.9173	32.3394	31.3547	31.3205	34.0301	31.2513	37.3598	33.3227	34.0277	35.6525	32.0019	34.5658	32.2415	32.2123	34.0658	32.0913
	Day 14	32.3198	32.9904	32.5103	34.3148	31.0768	32.9078	31.9222	32.4183	30.3963	32.9565	32.3127	31.38	33.848	33.2855	31.6655	35.6124	35.1848	29.9401	32.5083	35.7273	34.358	36.2899	33.955
	Fig. 1g
		Ctrl											LIP
	Day 0	7.33	7.133	6.965	8.764	10.394	7.742	7.595	8.069	7.99	7.655	7.75	6.564	6.591	6.479	9.632	8.038	8.779	8.964	7.593	7.663	8.086	8.678	8.174
	Day 7	7.645	8.418	8.446	8.865	8.09	8.233	7.554	7.789	7.7	8.029	7.941	7.7	7.23	8.796	8.366	7.482	7.748	7.395	8.853	7.363	8.295	8	8.001
	Day 14	8.11	8.755	8.637	8.589	8.13	8.894	8.257	8.845	8.038	9.27	8.284	7.722	8.681	8.583	7.841	8.063	8.102	7.394	8.156	8.452	9.523	9.169	8.83
	Fig. 1h
		Ctrl											LIP
	Day 0	15.681	14.225	13.663	15.152	14.078	18.307	14.959	16.532	13.622	16.341	16.041	14.409	13.467	14.318	16.036	13.946	13.474	14.61	17.524	14.291	16.051	14.543	16.828
	Day 7	15.761	16.209	15.922	15.181	15.546	17.844	16.06	16.882	15.621	17.042	16.9	14.504	15.44	14.296	16.231	14.047	13.515	15.222	16.23	14.989	16.918	14.996	16.433
	Day 14	16.429	17.285	17.41	15.909	17.494	17.564	17.074	17.887	17.832	18.323	16.816	16.419	16.486	16.718	16.383	14.11	14.474	16.788	16.343	14.72	17.665	15.605	16.675
	Fig. 1i
		Ctrl											LIP
	Day 0	0.551	0.467	0.467	0.472	0.467	0.554	0.469	0.5	0.488	0.525	0.479	0.43	0.466	0.473	0.528	0.434	0.439	0.45	0.54	0.473	0.519	0.457	0.496
	Day 7	0.519	0.456	0.516	0.506	0.529	0.564	0.494	0.521	0.489	0.536	0.514	0.423	0.464	0.452	0.508	0.459	0.469	0.492	0.53	0.486	0.538	0.488	0.498
	Day 14	0.555	0.499	0.52	0.531	0.536	0.569	0.535	0.553	0.573	0.535	0.536	0.467	0.48	0.485	0.538	0.467	0.451	0.515	0.59	0.484	0.529	0.492	0.5

## Sheet: Figure 2
	Fig. 2a
		Ctrl									LIP
	Pec	83.2	90.3	93.6	83.9	83.9	82.7	94	110.1	87.2	73.9	92.8	79.4	84.2	95.7	91.4	88.4	77.3
	Tri	94.3	105.9	100.5	110.8	100.2	111.9	105.4	112.3	98.2	82.8	106.5	91	89.9	100.8	106.4	93.3	86.6
	Quad	207.1	215.9	202.7	211.1	187.3	225.2	219	245.6	198.6	164.6	212.7	173.2	180.2	207.2	211.3	190	177.5
	Gas	136.1	141.8	140.5	141.6	137.7	153.3	146.8	164.8	138.5	117.4	143.9	125.9	118	139.2	143.6	140.6	124.3
	Fig. 2c
	Fiber diameter (μm)	Ctrl			LIP
	0-5	0	0	0	0	0	0
	5-10	0	0	0	0	0	0
	10-15	0	0	0.4	0.8	0.4	0
	15-20	0.4	0	1.2	2.4	2.4	0
	20-25	2.4	0.4	1.2	10.4	3.6	0
	25-30	4.4	2	4	11.2	7.2	4
	30-35	10	4	11.6	14.4	13.2	8.8
	35-40	12.4	8	19.2	19.6	22.8	16
	40-45	11.2	7.6	28.4	13.2	24	16.4
	45-50	14	10	17.2	14	15.6	16
	50-55	15.6	19.6	9.2	6.8	6.4	14.8
	55-60	11.6	16.8	4.8	5.6	3.6	8.4
	60-65	5.6	14	2.8	0.8	0.4	7.2
	65-70	4.4	7.6	0	0.8	0.4	4.8
	70-75	5.2	6.8	0	0	0	2.4
	75-80	0.8	2.4	0	0	0	1.2
	80-85	1.2	0.4	0	0	0	0
	85-90	0.4	0.4	0	0	0	0
	90-95	0.4	0	0	0	0	0
	95-100	0	0	0	0	0	0
	Fig. 2d
		Ctrl								LIP
	Day 0	201.9	202	208.7	210.5	210.8	232.6	197.4	198.4	173.5	218.5	173.8	207.8	221.8	228	222.1
	Day7	224.7	203.8	198.8	208.5	195.6	218.5	208.5	228.1	206.8	205.6	170.1	174.4	225.1	191.5	208.2
	Day 14	205.7	185.1	217.1	205.1	227.5	225.6	205.4	211.8	166.7	197.5	165.3	182.4	205.1	201.8	212.2
	Fig. 2f
	Tb. BMD (mg/cm3)		BV/TV (%)		Tb. Sp (μm)		Tb. N (1/mm)		Tb. Th (μm)
	Ctrl	LIP	Ctrl	LIP	Ctrl	LIP	Ctrl	LIP	Ctrl	LIP
	184.281	157.932	10.6166	8.76078	215.468	225.541	2.46221	2.19624	43.118	39.8898
	182.067	156.382	10.7176	8.64146	227.508	242.131	2.45389	2.05631	43.6759	42.024
	196.671	144.85	11.5145	7.51946	207.975	220.936	2.60516	2.00368	44.1987	37.5282
	159.793	164.843	8.628	9.75649	243.281	240.227	2.15497	2.33192	40.0377	41.8389
	172.431	129.296	9.92399	6.43423	221.714	272.761	2.47006	1.60706	40.1772	40.0373
	Fig. 2g
	Ct. BV (mm3)		Ct. Th (μm)		Ct. TMD (mg/cm3)
	Ctrl	LIP	Ctrl	LIP	Ctrl	LIP
	0.783666	0.677517	141.207	130.041	1173.27	1187.33
	0.74241	0.801359	132.75	135.572	1174.48	1172.16
	0.73487	0.696468	130.921	134.354	1181.14	1180.75
	0.777474	0.764606	131.17	129.525	1153.26	1142.85
	0.725495	0.677707	130.797	125.217	1136.55	1164.42
	Fig. 2i
	Max load (N)		Stiffness (N/mm)
	Ctrl	LIP	Ctrl	LIP
	11.77	7.27	51.4921	38.9574
	9.35	8.21	41.7062	52.1806
	10.31	8.05	45.9696	37.775
	8.97	8.22	52.3598	49.5596
	10.46	8.33	57.0059	44.113
	9.35	9.84	46.7063	72.596
	10.13	8.04	52.2066	44.9784
	10.41	10.24	55.4231	42.0594

## Sheet: Figure 3
	Fig. 3b																						Fig. 3b P value
	Relative expression	Muscle				Liver				Ctrl gingiva						LIP gingiva							Comparison	P value
	Inhba	1.204	0.85	1.083	0.862	19.814	21.397	6.625	8.172	3.504	2.94	2.967	5.539	5.822	5.216	25.29	51.277	34.628	50.965	59.881	23.09		Inhba LIP gingiva vs. Muscle	1.12e-05
	Inhbb	0.611	0.449	0.708	2.232	1.967	1.171	0.982	1.145	7.173	4.844	5.785	9.056	9.808	9.006	5.001	6.913	7.739	5.877	13.303	7.111		Inhba LIP gingiva vs. Liver	0.0003489
	Inha	0.799	1.071	0.93	1.2	0.019	0.03	0.034	0.022	0.542	0.526	0.471	0.17	0.511	0.269	0.314	0.332	0.235	0.197	0.142	0.192		Inhba LIP gingiva vs. Ctrl gingiva	1.12e-05
																							Inhbb LIP gingiva vs. Muscle	0.000326
																							Inhbb LIP gingiva vs. Liver	0.000355
																							Inhbb LIP gingiva vs. Ctrl gingiva	0.969558
																							Inha LIP gingiva vs. Muscle	1.3e-07
																							Inha LIP gingiva vs. Liver	0.0350911
																							Inha LIP gingiva vs. Ctrl gingiva	0.0350911
	Fig. 3c																																Fig. 3c P value
	Log2 fold-change	Ctrl						LIP Day 1						LIP Day 3						LIP Day 7						LIP Day 14							Comparison	P value
	Inhba	-0.25	-0.5	-0.49	0.42	0.49	0.33	2.61	3.63	3.06	3.62	3.85	2.47	2.73	3.92	2.61	3.25	3.77	2.73	2	1.11	2.22	1.99	4.2	3.94	1.78	2.61	2.33	2.35	2.29	1.48		Inhba Ctrl vs. LIP Day 1	1.5e-07
	Inhbb	-0.04	-0.61	-0.35	0.3	0.41	0.29	-0.56	-0.09	0.07	-0.33	0.85	-0.05	0.67	0.4	0.02	-0.17	-0.28	-0.52	-0.7	-0.56	0.2	-0.28	-0.14	0.05	0.35	0.31	-0.17	-0.2	-0.37	-0.41		Inhba Ctrl vs. LIP Day 3	1.5e-07
	Inha	0.5	0.46	0.3	-1.17	0.42	-0.51	-0.28	-0.21	-0.7	-0.96	-1.43	-1	0.01	0.14	0.69	-0.35	-1.17	-0.93	-0.53	-1.03	-0.45	-0.73	-0.27	-0.2	-0.13	0.21	-0.31	-0.18	-0.24	-0.12		Inhba Ctrl vs. LIP Day 7	3.05e-06
	Ctsk	-0.09	-0.58	-0.47	0.36	0.43	0.35	-0.5	0.31	-0.54	0.24	0.94	0.66	3.44	3.66	1.39	2.75	2.16	2.29	2.48	1.61	2.57	3.37	4.94	4.17	2.22	1.97	2.77	1.15	0.99	1.76		Inhba Ctrl vs. LIP Day 14	2.255e-05
	Mmp9	-0.95	-0.9	-0.84	1.11	1.01	0.58	1.41	2.28	2	1.88	3.01	1.43	3.16	3.58	1.67	2.72	2.97	2.1	1.8	0.49	1.83	2.31	3.86	3.28	1.3	1.23	1.9	0.8	1	1.58		Ctsk Ctrl vs. LIP Day 1	0.692904
	Mmp13	-0.67	-0.91	-0.17	0.99	0.46	0.3	2.6	4.48	3.74	3.38	5.54	4.45	4.57	5.37	4.38	5.32	5.7	4.27	3.36	3.13	4.47	4.67	6.74	6.89	4.41	3.58	5.47	4.42	4.43	3.65		Ctsk Ctrl vs. LIP Day 3	2.12e-05
	Il1b	-0.05	-1.01	-1.35	1.12	0.72	0.57	2.98	2.92	3.18	4.03	4.1	3.82	2.93	4.07	1.58	3.51	3.89	2.6	1.81	0.43	2.26	1.54	4.78	4.47	1.39	2.07	3.91	2.51	2.5	1.94		Ctsk Ctrl vs. LIP Day 7	1.3e-06
	Il6	0.85	0.75	-0.12	-0.02	-0.46	-1	8.76	8.97	9.35	9.82	9.11	8.81	3.79	6.15	5.01	3.8	5.12	3.38	1.14	0.76	2.21	4.46	7.87	8.75	2.33	3.76	4.58	3.81	3.02	2.05		Ctsk Ctrl vs. LIP Day 14	0.0012516
	Tnf	-0.08	-0.35	-0.19	0.61	0.03	-0.01	0.55	1.12	0.8	1.06	1.58	0.41	1.13	0.84	-0.37	0.53	0.82	0.21	-1.35	-1.72	0.71	-0.56	0.74	0.58	-1.39	-0.76	0.63	-0.17	0.17	-0.04		Mmp9 Ctrl vs. LIP Day 1	0.0006269
																																	Mmp9 Ctrl vs. LIP Day 3	2.9e-05
																																	Mmp9 Ctrl vs. LIP Day 7	0.0002304
	Fig. 3d																																Mmp9 Ctrl vs. LIP Day 14	0.0118245
	Ctrl	LIP Day 1	LIP Day 3	LIP Day 7	LIP Day 14																												Mmp13 Ctrl vs. LIP Day 1	2.6e-07
	124.025	149.605	181.727	148.209	131.885																												Mmp13 Ctrl vs. LIP Day 3	3e-08
	85.3308	152.664	182.492	122.816	64.7744																												Mmp13 Ctrl vs. LIP Day 7	3e-08
	87.1092	310.213	172.549	154.81	103.469																												Mmp13 Ctrl vs. LIP Day 14	1.5e-07
	122.951	161.077	143.487	155.806	143.372																												Il1b Ctrl vs. LIP Day 1	3e-05
	127.431	153.429	157.253	150.684	87.5438																												Il1b Ctrl vs. LIP Day 3	0.000122
	120.186	196.258	148.84	245.97	106.816																												Il1b Ctrl vs. LIP Day 7	0.000793
	139.634	151.135	167.196	133.544	85.9378																												Il1b Ctrl vs. LIP Day 14	0.000793
			138.133	154.959	82.7258																												Il6 Ctrl vs. LIP Day 1	5.9e-09
			164.136	127.426																													Il6 Ctrl vs. LIP Day 3	0.000311998
			153.429	164.136																													Il6 Ctrl vs. LIP Day 7	0.000512307
			162.607																														Il6 Ctrl vs. LIP Day 14	0.00288352
	Fig. 3f
		Ctrl for LIP Day3					LIP Day 3					Ctrl for LIP Day 7					LIP Day 7
	Foxo3	-26.2094	-3.61784	3.79777	8.80334	17.2261	-10.6873	2.04861	29.5597	45.1551	58.4965	18.5094	-6.77486	4.78631	0.18809	-16.7089	-7.03086	-17.4977	-10.7544	-21.351	53.6131
	Fbxo32	-20.628	-21.3688	32.2747	20.0441	-10.3219	12.9678	6.33498	35.0884	99.9876	79.7438	51.7292	16.9005	10.739	-21.4873	-57.8813	48.8496	-9.17771	-21.9191	15.5991	21.4171
	Trim63	-2.40272	-2.42362	5.05442	6.61789	-6.84596	6.53469	29.0392	41.8011	34.5676	79.6389	8.35807	10.6751	4.4465	-13.2602	-10.2195	3.20877	25.6412	1.66202	28.0189	98.7982
	Fig. 3j																		Fig. 3j P value
		AAV-EGFP								AAV-Inhba									Comparison	P value
	Pec	91.05	112.35	93	99.15	96.95	102.95	111.1	104.3	94.75	91.75	75.6	88.7	95.4	89.4	69.05	91.16		Pec	0.00518593
	Tri	107.7	110.45	108.95	113.4	122.6	116.75	113.05	124	107.95	109.4	90.85	110.25	100.2	97.9	82.5	84.15		Tri	0.00224281
	Quad	197.35	202.6	211.4	227.05	235.2	221.8	231.9	222.4	192.45	205.45	162.75	203.25	176.95	191.2	158.15	143		Quad	0.000858148
	Gas	138.7	155.95	155.6	162.6	166.55	165.75	161.3	162.25	142	147.85	127.6	149.25	137.4	135.05	119.55	110.85		Gas	0.000689102
	Fig. 3l
	Fiber diameter (μm)	AAV-EGFP			AAV-Inhba
	0-5	0	0	0	0	0	0
	5-10	0	0	0	0	0	0
	10-15	0	0	0	0	0	0
	15-20	0.4	0	0	3.2	0	0
	20-25	0.4	0	0.8	13.2	3.2	2.4
	25-30	3.2	2	1.6	24.8	10.4	13.6
	30-35	14.8	3.6	12	20	14.8	18.4
	35-40	20.8	14.8	13.2	13.6	24.4	24
	40-45	11.6	14.8	18.4	12.8	16	19.6
	45-50	17.2	14.8	16.4	6.8	12.4	9.2
	50-55	12.4	12.4	16	2.4	7.6	7.2
	55-60	10	19.6	10.4	2	7.6	4
	60-65	8	8.4	4.8	0.8	2.4	1.6
	65-70	1.2	6.4	2.8	0.4	0.8	0
	70-75	0	2	2.8	0	0.4	0
	75-80	0	1.2	0.4	0	0	0
	80-85	0	0	0.4	0	0	0
	85-90	0	0	0	0	0	0
	90-95	0	0	0	0	0	0
	95-100	0	0	0	0	0	0

## Sheet: Figure 4
	Fig. 4c P value
	Comparison	P value
	Fibroblasts	0.0474759
	Myeloid cells	0.000600022
	JE (Cycling)	4.82e-14
	GSE (Cycling)	6.24e-45
	Fig. 4g
	Healthy	Periodontitis
	208	286
	232	244
	254	222
	238	258
	164	418
	188	256
	364	156
	178	206
	132	354
	222	298
	82	310
	228
	Fig. 4j P value
	Comparison	P value
	Fibroblasts	3.96e-05
	Myeloid cells	0.0370171
	Epithelial cells	0.00069588

## Sheet: Figure 6
	Fig. 6b
		Ctrl						LIP						LIP-siCtrl							LIP-siInhba
	Inhba	0.809	0.679	0.685	1.279	1.344	1.204	3.834	2.07	4.466	3.804	17.644	14.736	5.389	3.539	18.199	5.8	4.521	13.221	4.559	3.816	1.962	5.423	2.112	1.75	2.782	3.222	3.931	4.317
	Inhbb	0.942	0.636	0.76	1.19	1.288	1.183	0.596	0.655	1.116	0.8	0.881	1	1.353	1.154	1.758	1.236	0.718	1.197	1.074	1.48	0.989	1.256	0.808	0.794	1.112	1.561	0.907	0.821
	Inha	1.306	1.267	1.136	0.41	1.232	0.649	0.639	0.451	0.676	0.556	0.766	0.804	1.233	1.515	0.967	1.056	0.573	0.951	0.624	1.276	1.609	1.998	1.185	1.019	1.136	0.757	0.707	0.894
	Fig. 6c																																				Fig. 6c P value
		Ctrl							LIP										LIP-siCtrl								LIP-siInhba										Comparison	P value
	Day 7	124.025	85.3308	87.1092	122.951	127.431	120.186	139.634	148.209	122.816	154.81	155.806	150.684	245.97	133.544	154.959	127.426	164.136	202.373	119.664	125.285	124.482	146.546	145.016	135.839		89.1498	79.5138	126.891	119.664	104.407	83.5288	115.954	125.896	115.189		Day7 LIP vs. LIP-siInhba	0.000401
	Day 14	138.536	140.349	108.306	126.088	85.9378	93.9678	66.6658	131.885	64.774	103.469	143.372	87.544	106.816	85.938	82.726			74.263	90.5478	104.506	85.895	70.7734	94.0374	98.6902	101.017	67.2838	57.9782	101.017	123.117	71.9366	99.8534	55.6518	71.9366
	Fig. 6e
	LIP-siCtrl	LIP-siInhba
	0.288	0.3135
	0.305	0.19
	0.311	0.279
	0.2475	0.295
	0.2855	0.2815
	Fig. 6f
		Ctrl									LIP								LIP-siCtrl								LIP-siInhba
	Pec	-7.3955	0.451397	4.18006	-6.67203	-6.67203	-8.00767	4.56963	22.4895	-2.94336	-17.8024	3.23399	-11.625	-6.33812	6.46179	1.67574	-1.66337	-13.9624	3.6792	-13.4059	-7.56245	-14.6859	4.12441	-12.4598	-17.4128	-3.94509	20.2078	9.02177	1.28617	3.7905	-5.55899	1.67574	-1.0512	3.62355
	Tri	-9.64548	1.46918	-3.75279	6.16416	-4.04024	7.17023	0.990099	7.6014	-5.95656	-20.6643	2.04407	-12.8553	-13.8614	-3.46535	1.94826	-10.6515	-17.0233	-2.98627	-13.5739	-11.9451	-13.9093	7.64931	1.70872	-3.27371	0.654743	10.955	-2.07601	9.9489	-2.07601	-0.97413	2.1878	-1.35739	7.98467
	Quad	-2.54432	1.59772	-4.61534	-0.66158	-11.8639	5.99864	3.05685	15.5771	-6.54516	-22.5485	0.091522	-18.5006	-15.1823	-2.47372	-0.5439	-10.5695	-16.4531	-13.9349	-13.1348	-4.78008	-18.8772	2.13901	-6.68637	-12.9936	-3.27389	-3.01501	-2.40312	3.59814	-2.99148	-6.80404	-0.02615	-1.79122	-4.07405
	Gas	-5.87308	-1.92951	-2.82892	-2.06788	-4.73152	6.06142	1.56436	14.0178	-4.21263	-18.8108	-0.47661	-12.93	-18.3957	-3.72833	-0.68417	-2.72514	-14.0024	-9.1248	-10.6815	-8.95184	-10.889	2.04866	-0.16528	-11.7539	-5.94227	-2.65596	-6.21901	0.146058	-6.80709	-3.72833	1.14925	-3.45159	-4.03967
	Fig. 6h
	Fiber diameter (μm)	LIP-siCtrl			LIP-siInhba
	0-5	0.4	0	0	0	0	0
	5-10	0	0	0	0	0	0
	10-15	0	0	0	0	0	0
	15-20	0	1.6	0	0.4	0	0
	20-25	0.8	6.4	2.8	2.8	0	0
	25-30	8.8	13.2	8.8	14	2	3.2
	30-35	12	13.6	18.4	14.4	8	7.2
	35-40	15.2	12.8	21.2	20	8.8	11.2
	40-45	20.4	21.6	19.6	18.8	15.2	10.4
	45-50	18	16.4	12.4	17.6	16	20.4
	50-55	13.2	9.2	10.8	7.6	15.2	12.8
	55-60	6.4	3.6	3.2	3.2	10.8	9.2
	60-65	2.4	1.2	1.6	1.2	7.2	10
	65-70	0.8	0.4	0.8	0	8.4	5.6
	70-75	1.6	0	0.4	0	4.8	4.4
	75-80	0	0	0	0	2.8	4.4
	80-85	0	0	0	0	0.4	0.4
	85-90	0	0	0	0	0	0.8
	90-95	0	0	0	0	0.4	0
	95-100	0	0	0	0	0	0
	Fig. 6i
		LIP-siCtrl								LIP-siInhba
	Day 0	192.1	213.1	213	214.3	231.8	217.3	203.5	232.3	253.1	208.8	225.1	215.6	184.9	193.8	201.6	191.6
	Day7	188.6	234.6	182.2	222.1	204.6	198	185.5	222.1	231.6	196.6	203.1	251.6	220.6	206.9	203.6	222.3
	Day 14	188.3	190.7	181.4	203.6	207.4	208.2	199.1	197.1	225.9	241.8	197.5	252.2	206.1	204.8	217.6	221.3
	Fig. 6j
		F66 Ctrl								F66 LIP
	Pec	160.1	155.95	139.05	158.35	107.6	155.5	144.9	124.85	150	151.6	119.15	154.25	127.85	146.2	176.95	137.6
	Tri	211.3	253	204.35	221.4	165.05	214.9	206.4	176.9	223.6	240.1	215.3	197.5	172.4	233.15	252.25	196.9
	Quad	539.35	584.35	503.7	542.1	437.05	503.05	489.65	484.05	597.65	530.3	470.55	452.8	451.7	539.4	563.6	516.3
	Gas	337.9	365.45	349.55	363.4	294.35	347	322.2	329.3	369.2	365.25	317.65	332.25	295.9	342.3	365.95	338.4
	Fig. 6l
	Fiber diameter (μm)	F66 Ctrl			F66 LIP
	0-5	0	0	0	0	0	0
	5-10	0	0	0	0	0	0
	10-15	0	0	0	0	0	0
	15-20	0	1.2	0.8	0	0.4	0
	20-25	0.4	3.2	3.6	0	1.6	0.8
	25-30	1.2	4.8	6	0	3.2	2.4
	30-35	1.6	10.8	7.2	1.2	8.8	6.4
	35-40	4	16.8	6.8	4.8	17.2	8
	40-45	4.4	16.8	8	9.6	20	11.2
	45-50	6.4	15.2	7.6	10	20.4	9.2
	50-55	8.4	15.6	10.8	9.2	13.2	7.6
	55-60	10	7.6	14.4	9.6	6.4	7.6
	60-65	13.6	4.4	8.4	9.2	6	10
	65-70	8.4	2.4	8	10	0.8	7.6
	70-75	8.8	0	7.2	13.2	0.8	8.8
	75-80	10	0.8	4.4	8.4	0.4	6
	80-85	8.8	0.4	2.8	7.6	0	5.6
	85-90	4.8	0	2.8	4	0.8	1.6
	90-95	5.2	0	0.8	1.6	0	2.8
	95-100	2.4	0	0.4	0.8	0	2.8
	100-105	0.4	0	0	0.8	0	1.2
	105-110	0.8	0	0	0	0	0.4
	110-115	0.4	0	0	0	0	0
	Fig. 6m
		F66 Ctrl								F66 LIP
	Day 0	222.6	255.4	251.3	276	306.9	289.6	295.6	275.4	232.1	261.6	266.7	267.1	272.8	325.4	267.2	278.6
	Day7	276	291.5	284.8	271.6	292.6	307.1	271.3	287.1	271.2	294.5	280.5	269.8	272	279.1	273.1	299.2
	Day 14	247.3	273.4	289.4	240	274.5	330.5	324.3	296.1	275.6	256.3	290.1	281.1	283.6	279.6	298.9	318.2

## Sheet: Supplementary Figure 1
	Supplementary Fig. 1a
	Day 0	Day 7	Day 14
	6.05	5.51	5.29
	5.43	5.73	5.3
	5.34	5.39	5.28
	5.35	5.31	6.04
	5.53	5.5	5.29
	5.7	5.45	5.67
	5.52	5.36
	5.35	5.56
	Supplementary Fig. 1b
	Day 0	Day 7	Day 14
	3.42	3.07	2.69
	3.09	3.26	2.93
	2.98	2.96	2.68
	3.03	2.86	3.27
	3.11	3.04	2.88
	3.18	3.05	3.15
	3.08	2.89
	2.97	2.95
	Supplementary Fig. 1c
	Day 0	Day 7	Day 14
	98	88	89
	111	98	100
	111	93	96
	125	93	123
	108	122	118
	114	106	110
	106	107
	103	100
	Supplementary Fig. 1d
	Day 0	Day 7	Day 14
	71	93	93
	99	93	113
	106	37	96
	111	71	144
	98	72	89
	110	61	175
	65	62
	54	92
	Supplementary Fig. 1e
	Day 0	Day 7	Day 14
	305	311	276
	237	292	341
	303	234	338
	272	299	322
	287	328	322
	291	313	341
	295	295
	302	298

## Sheet: Supplementary Figure 2
	Supplementary Fig. 2a
		Ctrl						LIP
	Pec	101.6	94.2	83.9	81.6	85	84.4	94	80.2	88.5	80	75.5	77.2
	Tri	120.6	102.8	97.4	94	101.2	93.8	109.5	90.9	92.5	93.4	93	95.6
	Quad	234.1	207.3	188.9	181.5	197.8	182.2	214.1	174.3	176.7	179.9	182	183.6
	Gas	167.4	148.1	133.7	133.6	136.7	132.9	151.6	131.4	134.1	135.5	130	131.7
	Supplementary Fig. 2c
	Fiber diameter (μm)	Ctrl			LIP
	0-5	0	0	0	0	0	0
	5-10	0	0	0	0	0	0
	10-15	0.4	0.4	0	0	0.4	0
	15-20	4	0	0.4	1.6	3.2	2.8
	20-25	8.8	4.8	1.6	9.6	11.2	11.6
	25-30	11.2	10.4	5.6	16.8	10.4	13.6
	30-35	12.4	14.4	14	15.2	12.4	12.8
	35-40	12	8.4	16.4	14	12.8	11.6
	40-45	14	13.2	8.8	16.4	13.6	12.8
	45-50	10.8	12.8	13.2	9.6	14	12.8
	50-55	12	10.8	11.6	10.4	7.2	8.8
	55-60	6.8	6.4	10.4	3.6	6.4	10
	60-65	3.6	10	8.4	2.4	4.4	2.8
	65-70	2.8	4.8	4.4	0.4	3.2	0.4
	70-75	0.4	3.2	3.6	0	0.4	0
	75-80	0.8	0	1.2	0	0.4	0
	80-85	0	0.4	0	0	0	0
	85-90	0	0	0	0	0	0
	90-95	0	0	0.4	0	0	0
	95-100	0	0	0	0	0	0
	Supplementary Fig. 2e
	Fiber diameter (μm)	Ctrl			LIP
	0-5	0	0	0	0	0	0
	5-10	0	0	0	0	0	0
	10-15	0	0	0	0	0	0
	15-20	0	0	0	1.2	2	0.4
	20-25	0.4	0.8	0	6.4	2.8	2.4
	25-30	4.4	5.2	6.4	10	12.4	9.6
	30-35	4.4	6.4	11.2	9.6	15.2	13.6
	35-40	8	11.6	11.6	10.4	9.2	14
	40-45	5.2	12.8	11.2	13.2	8	10.8
	45-50	14.4	13.6	13.2	18	12	14.4
	50-55	10.8	10.8	13.2	12	15.2	14.8
	55-60	18.4	8.4	12.4	10	13.6	14.4
	60-65	16	6.4	10.8	6.4	5.6	4.8
	65-70	6.8	10	8	2	3.2	0.8
	70-75	5.6	6	0.8	0.8	0	0
	75-80	2.4	4	0	0	0.8	0
	80-85	2.4	2	0.4	0	0	0
	85-90	0.4	1.6	0.8	0	0	0
	90-95	0	0.4	0	0	0	0
	95-100	0.4	0	0	0	0	0
	Supplementary Fig. 2g
	Fiber diameter (μm)	Ctrl			LIP
	0-5	0	0	0	0	0	0
	5-10	0	0	0	0	0	0
	10-15	0	0	0	0	0	0
	15-20	0.8	0.8	0	4.8	0.8	3.6
	20-25	7.6	0.8	3.2	18.8	2.4	18.8
	25-30	20.4	10	3.6	29.2	8.8	34
	30-35	17.2	24	12	22.4	18.4	23.6
	35-40	27.6	19.6	22	15.6	27.2	11.6
	40-45	15.6	15.2	18.8	6.4	24.4	5.6
	45-50	6	12.4	23.2	2	10.8	2
	50-55	3.6	7.6	11.6	0.8	6.4	0.8
	55-60	1.2	6	3.2	0	0.8	0
	60-65	0	2.4	2	0	0	0
	65-70	0	0.8	0.4	0	0	0
	70-75	0	0.4	0	0	0	0
	75-80	0	0	0	0	0	0
	Supplementary Fig. 2j
		Ctrl			LIP
	Type I	37.77	34.98	35.85	34.7	34.29	32.01
	Type Iia	36.73	35.08	34.65	31.15	31.27	29.96
	Type Iib	50.88	43.33	44.48	37.34	35.07	35.01
	Type Iix	35.52	32.27	32.46	29.49	26.71	24.28
	Supplementary Fig. 2k
		Ctrl			LIP
	Type I	12.7	13.52	11.82	12.69	11.8	12.39
	Type Iia	56.35	49.69	50.48	53.89	51.21	58.21
	Type Iib	15.48	24.21	26.84	15.8	21.45	18.16
	Type Iix	15.48	12.58	10.86	17.62	15.55	11.24
	Supplementary Fig. 2m
	Tb. BMD (mg/cm3)		BV/TV (%)		Tb. N (1/mm)		Tb. Th (μm)		Tb. Sp (μm)
	Ctrl	LIP	Ctrl	LIP	Ctrl	LIP	Ctrl	LIP	Ctrl	LIP
	221.984	100.459	27.9424	16.7539	5.5458	4.49088	50.3847	37.3066	105.303	167.311
	163.159	189.89	23.563	27.0404	5.12324	5.35005	45.9924	50.5423	139.316	133.054
	121.098	106.999	21.4038	17.5344	5.07567	4.66226	42.1693	37.6092	150.114	154.923
	146.084	100.517	23.4425	18.346	5.01899	4.83408	46.7077	37.9514	146.394	157.964
	161.815	162.223	23.7136	23.5085	5.22711	4.8718	45.3666	48.2543	131.062	140.254

## Sheet: Supplementary Figure 3
	Supplementary Fig. 3c
		Ctrl for LIP Day 3					LIP Day 3					Ctrl for LIP Day 7					LIP Day 7
	Foxo3	-2.90809	3.91208	-0.299611	-20.872	20.1676	13.7185	14.0159	24.5413	44.8125	84.1317	17.9169	-21.8218	7.91263	-8.62366	4.6159	18.0387	33.6547	8.63853	5.07373	43.3932
	Fbxo32	-16.4767	-2.69567	-17.8436	-10.3889	47.4048	28.8205	-16.3328	16.8808	156.245	153.895	73.1366	-3.11845	-14.0362	0.359095	-56.3411	71.1975	74.7865	-3.95925	29.8769	83.2148
	Trim63	-2.82284	4.37047	-4.0812	-24.3879	26.9215	18.124	6.2599	19.332	27.0637	126.682	6.29747	-13.5694	5.66499	1.8153	-0.208398	20.7566	58.009	5.07885	10.7942	50.4001
	Supplementary Fig. 3f					Supplementary Fig. 3f P value
	pLEXm-EGFP	pLEXm-Inhba	pLEXm-Inhba-EGFP	pLEXm-Inhba-FLAG		Comparison	P value
	1.0014	1.92004	0.442794	0.978809		pLEXm-EGFP vs. pLEXm-Inhba	2.1e-10
	0.997437	1.85013	0.43677	0.973974		pLEXm-EGFP vs. pLEXm-Inhba-EGFP	4.83e-09
	1.00116	1.87843	0.420044	1.03033		pLEXm-EGFP vs. pLEXm-Inhba-FLAG	0.783629
	Supplementary Fig. 3g								Supplementary Fig. 3g P value
	Activin A (ng/mL)								Comparison	P value
	0	5	10	20	40	80	160		0 vs. 5	0.108837
	1.01649	1.12223	1.4114	1.5	1.63339	2.53421	2.86194		0 vs. 10	0.00108941
	0.989809	1.12593	1.30196	1.4928	1.72219	2.22848	2.60061		0 vs. 20	9.0702e-05
	0.993704	1.17149	1.3781	1.48793	1.7218	2.16714	2.58075		0 vs. 40	2.77011e-06
									0 vs. 80	1.047e-09
									0 vs. 160	4.4e-11
	Supplementary Fig. 3i
	AAV-EGFP	AAV-Inhba
	86	850
	94	864
	126	2936
	72	758
	158	682
	266	652
	68	2660
	86	2344
	Supplementary Fig. 3k
		AAV-EGFP				AAV-Inhba
	Foxo3	0.945	0.801	1.179	1.12	1.531	1.297	1.201
	Fbxo32	1.207	0.869	0.868	1.098	3.744	2.308	1.489
	Trim63	0.925	0.892	1.07	1.133	2.201	1.035	1.33
	Supplementary Fig. 3n
		AAV-EGFP				AAV-Inhba
	Foxo3	0.964	0.793	1.15	1.137	1.813	1.843	1.431
	Fbxo32	1.186	0.926	0.942	0.967	4.658	1.718	2.815
	Trim63	0.982	0.911	1.064	1.051	2.621	1.619	1.968

## Sheet: Supplementary Figure 4
	Supplementary Fig. 4c
	Cell cluster	G1	S	G2M
	Cycling	40.7681	41.2112	18.0207
	Non-cycling	76.5777	11.1044	12.318
	Supplementary Fig. 4d
	Cell cluster	G1	S	G2M
	Cycling	1.62009	90.5448	7.83515
	Non-cycling	85.8376	1.93791	12.2245

## Sheet: Supplementary Figure 5
	Supplementary Fig. 5i
	Epithelial cell cluster	G1	S	G2M
	1	78.7324	12.1202	9.14734
	2	84.6707	8.27636	7.0529
	3	32.2693	24.53	43.2007
	4	81.9111	15.6873	2.40164
	5	99.0347	0.19305	0.772201
	6	93.0556	3.33333	3.61111
	Supplementary Fig. 5k						Supplementary Fig. 5k P value
	Day 0	Day 1	Day 2	Day 3	Day 5		Comparison	P value
	1.122	1.498	9.457	29.508	82.674		Day 0 vs. Day 1	0.568556
	0.918	1.742	8.757	30.288	82.536		Day 0 vs. Day 2	0.000164051
	0.97	2.044	9.342	29.835	76.602		Day 0 vs. Day 3	2.06738e-09
							Day 0 vs. Day 5	1.2e-13
	Supplementary Fig. 5l						Supplementary Fig. 5l P value
	Day 0	Day 1	Day 2	Day 3	Day 5		Comparison	P value
	1.081	2.369	13.848	51.497	119.464		Day 0 vs. Day 1	0.6606
	0.929	2.914	14.444	51.762	124.376		Day 0 vs. Day 2	0.0166154
	0.995	3.362	15.552	58.499	139.812		Day 0 vs. Day 3	4.9995e-07
							Day 0 vs. Day 5	1.3e-10
	Supplementary Fig. 5m						Supplementary Fig. 5m P value
	Day 0	Day 1	Day 2	Day 3	Day 5		Comparison	P value
	0.998	0.846	0.567	0.274	0.168		Day 0 vs. Day 1	0.12175
	1.07	0.862	0.5	0.212	0.129		Day 0 vs. Day 2	5.658e-06
	0.936	1.026	0.438	0.235	0.086		Day 0 vs. Day 3	1.66e-07
							Day 0 vs. Day 5	5.9e-08

[truncated: 1 more sheets: Supplementary Figure 6]
